# Supplementary material for: Transcriptomic Signatures in Seeds of Apple (Malus domestica L. Borkh) during Fruitlet Abscission
Source: PLoS One. 2015 Mar 17;10(3):e0120503. doi: 10.1371/journal.pone.0120503 (PMC4364616; doi:10.1371/journal.pone.0120503)
Supplement: S1 Dataset — (XLSX) [file pone.0120503.s001.xlsx]

## Sheet: Foglio1
Apple gene-specific primers for qRT-PCR
Gene	Primer Forward	Primer reverse
MdUBQ	CATCCCCCCAGACCAGCAGA	ACCACGGAGACGCAACACCAA
MdACO1	GATCCAAGGGTCCGAATTTT	ACCATCCTTGAGAAGCTGGA
MdPIN1	ATTTTACCACGGCGGGCAAGG	CCTTCCCGCCATTGTTGTCCT
MdAHS	CTTCGTTGGGTCAATTACG	GGCAATAATCACTCCAAGG
MdETR2	GCATATGGTTGGAAGCCTGT	TGCTTATCCCAAGCTCAAATCT
MdETR102	CTGTGTTTCCGCGTCTGATA	CATTCGAGCAGCTGACAAAG
MdABR1	ACATTAACTACGGCGGAGGAT	TCTCTGTCCCGAAACGACTT
